# Supplementary material for: Braconinae parasitoids (Hymenoptera, Braconidae) emerged from larvae of Lobesia botrana (Denis & Schiffermüller) (Lepidoptera, Tortricidae) feeding on Daphne gnidium L
Source: Zookeys. 2016 May 10;(587):125–50. doi: 10.3897/zookeys.587.8478 (PMC4926710; doi:10.3897/zookeys.587.8478)
Supplement: XML Treatment for Bracon (Glabrobracon) admotus [file zookeys.587.8478-treatment1.xml]

<!DOCTYPE tp:taxon-treatment
  PUBLIC "-//TaxonX//DTD Taxonomic Treatment Publishing DTD v0 20100105//EN" "tax-treatment-NSO.dtd">
<tp:taxon-treatment xmlns:tp="http://www.plazi.org/taxpub"><tp:treatment-meta><kwd-group><label>Taxon classification</label><kwd><named-content content-type="kingdom">Animalia</named-content></kwd><kwd><named-content content-type="order">Hymenoptera</named-content></kwd><kwd><named-content content-type="family">Braconidae</named-content></kwd></kwd-group><mixed-citation publication-type="journal"><person-group><name><surname>Loni</surname><given-names>Augusto</given-names></name><name><surname>Samartsev</surname><given-names>Konstantin G.</given-names></name><name><surname>Scaramozzino</surname><given-names>Pier Luigi</given-names></name><name><surname>Belokobylskij</surname><given-names>Sergey A.</given-names></name><name><surname>Lucchi</surname><given-names>Andrea</given-names></name></person-group><article-title><tp:taxon-name><tp:taxon-name-part taxon-name-part-type="subfamily">Braconinae</tp:taxon-name-part></tp:taxon-name> parasitoids (<tp:taxon-name><tp:taxon-name-part taxon-name-part-type="order">Hymenoptera</tp:taxon-name-part></tp:taxon-name>, <tp:taxon-name><tp:taxon-name-part taxon-name-part-type="family">Braconidae</tp:taxon-name-part></tp:taxon-name>) emerged from larvae of <italic><tp:taxon-name><tp:taxon-name-part taxon-name-part-type="genus">Lobesia</tp:taxon-name-part> <tp:taxon-name-part taxon-name-part-type="species">botrana</tp:taxon-name-part></tp:taxon-name></italic> (Denis &amp; Schiffermüller) (<tp:taxon-name><tp:taxon-name-part taxon-name-part-type="order">Lepidoptera</tp:taxon-name-part></tp:taxon-name>, <tp:taxon-name><tp:taxon-name-part taxon-name-part-type="family">Tortricidae</tp:taxon-name-part></tp:taxon-name>) feeding on <italic><tp:taxon-name><tp:taxon-name-part taxon-name-part-type="genus">Daphne</tp:taxon-name-part> <tp:taxon-name-part taxon-name-part-type="species">gnidium</tp:taxon-name-part></tp:taxon-name></italic> L.</article-title><source>Zookeys</source><day>10</day><month>5</month><year>2016</year><volume>2016</volume><issue>587</issue><fpage>125</fpage><lpage>150</lpage><pub-id pub-id-type="doi">10.3897/zookeys.587.8478</pub-id></mixed-citation></tp:treatment-meta><tp:nomenclature><tp:taxon-name>
            <tp:taxon-name-part taxon-name-part-type="genus">Bracon</tp:taxon-name-part>
            (<tp:taxon-name-part taxon-name-part-type="subgenus">Glabrobracon</tp:taxon-name-part>)
            <tp:taxon-name-part taxon-name-part-type="species">admotus</tp:taxon-name-part>
          </tp:taxon-name><tp:taxon-authority>Papp, 2000</tp:taxon-authority><tp:nomenclature-citation-list><tp:nomenclature-citation><tp:taxon-name><tp:taxon-name-part taxon-name-part-type="genus">Bracon</tp:taxon-name-part> <tp:taxon-name-part taxon-name-part-type="species">admotus</tp:taxon-name-part></tp:taxon-name><comment> Papp, 2000: 237; <xref ref-type="bibr" rid="B82">Yu et al. 2012</xref>.</comment></tp:nomenclature-citation></tp:nomenclature-citation-list></tp:nomenclature><tp:treatment-sec sec-type="material"><title>Material examined.</title><p>2 males, October 14, 2014; 1 male, October 1, 2015.</p><p>This is the first record for Italy and Western Europe and <italic><tp:taxon-name><tp:taxon-name-part taxon-name-part-type="genus">Lobesia</tp:taxon-name-part> <tp:taxon-name-part taxon-name-part-type="species">botrana</tp:taxon-name-part></tp:taxon-name></italic> represents a new host for this parasitoid. The most important characters for distinguishing of <italic><tp:taxon-name><tp:taxon-name-part taxon-name-part-type="genus">Bracon</tp:taxon-name-part> <tp:taxon-name-part taxon-name-part-type="species">admotus</tp:taxon-name-part></tp:taxon-name></italic> from the similar species of <italic><tp:taxon-name><tp:taxon-name-part taxon-name-part-type="genus">Bracon</tp:taxon-name-part> <tp:taxon-name-part taxon-name-part-type="species">variator</tp:taxon-name-part></tp:taxon-name></italic> and <italic><tp:taxon-name><tp:taxon-name-part taxon-name-part-type="genus">Bracon</tp:taxon-name-part> <tp:taxon-name-part taxon-name-part-type="species">obscurator</tp:taxon-name-part></tp:taxon-name></italic> species groups are: longitudinal diameter of eye 3.3–3.4 times (about 4.4 times in males) longer than malar space (front view); hypoclypeal depression 1.5–1.6 times (1.6–1.7 times in male) as wide as distance from depression to eye; mesosoma short, about 1.4 times (about 1.5 times in males) <!--PageBreak-->longer than maximum height; face and frons evenly granulate; vein <abbrev xmlns:xlink="http://www.w3.org/1999/xlink" xlink:title="first radial abscissa" xlink:type="simple">r</abbrev> issued clearly before middle of pterostigma; first metasomal tergite (if measured from basomedian tubercle) 1.1–1.3 times as long medially as its apical width; furrow of first tergite and suture between second and third tergites crenulate; metasoma usually completely smooth.</p><p>Figure <xref ref-type="fig" rid="F5">5</xref> reports various morphological details of the species.</p><!--PageBreak--></tp:treatment-sec><tp:treatment-sec><!--Section generated to contain objects referenced in tp:taxon-treatment.--><fig id="F5" position="float" orientation="portrait"><label>Figure 5.</label><caption><p>
          <tp:taxon-name><tp:taxon-name-part taxon-name-part-type="genus">Bracon</tp:taxon-name-part> (<tp:taxon-name-part taxon-name-part-type="subgenus">Glabrobracon</tp:taxon-name-part>) <tp:taxon-name-part taxon-name-part-type="species">admotus</tp:taxon-name-part></tp:taxon-name> <xref ref-type="bibr" rid="B56">Papp 2000</xref>, male. <bold>A</bold> Body, lateral view <bold>B</bold> Fore wing <bold>C</bold> Head, front view <bold>D</bold> Head, dorsal view <bold>E</bold> Head and mesosoma, lateral view <bold>F</bold> Mesosoma, dorsal view <bold>G</bold> Metanotum, propodeum and basal segments of metasoma, dorsal view <bold>H</bold> Metasoma, dorsal view.</p></caption><graphic xmlns:xlink="http://www.w3.org/1999/xlink" xlink:href="zookeys-587-125-g005.jpg" position="float" orientation="portrait" xlink:type="simple" id="oo_88069.jpg"/></fig></tp:treatment-sec><ref-list><ref id="B82"><mixed-citation xmlns:xlink="http://www.w3.org/1999/xlink" xlink:type="simple">
          <person-group><name name-style="western"><surname>Yu</surname><given-names>DSK</given-names></name><name name-style="western"><surname>Achterberg</surname><given-names>C van</given-names></name><name name-style="western"><surname>Horstmann</surname><given-names>K</given-names></name></person-group> (<year>2012</year>) <source>Taxapad, <tp:taxon-name><tp:taxon-name-part taxon-name-part-type="superfamily">Ichneumonoidea</tp:taxon-name-part></tp:taxon-name> 2011. Database on flash-drive</source>. <ext-link xlink:type="simple" ext-link-type="uri" xlink:href="http://www.taxapad.com">www.taxapad.com</ext-link>, <publisher-name>Ottawa, Ontario, Canada</publisher-name>.</mixed-citation></ref><ref id="B56"><mixed-citation xmlns:xlink="http://www.w3.org/1999/xlink" xlink:type="simple">
          <person-group><name name-style="western"><surname>Papp</surname><given-names>J</given-names></name></person-group> (<year>2000</year>) <article-title>First synopsis of the species of <italic><tp:taxon-name><tp:taxon-name-part taxon-name-part-type="species">obscurator</tp:taxon-name-part></tp:taxon-name></italic> species-group, genus <italic><tp:taxon-name><tp:taxon-name-part taxon-name-part-type="genus">Bracon</tp:taxon-name-part></tp:taxon-name></italic>, subgenus <italic><tp:taxon-name><tp:taxon-name-part taxon-name-part-type="genus">Glabrobracon</tp:taxon-name-part></tp:taxon-name></italic> (<tp:taxon-name><tp:taxon-name-part taxon-name-part-type="order">Hymenoptera</tp:taxon-name-part></tp:taxon-name>: <tp:taxon-name><tp:taxon-name-part taxon-name-part-type="family">Braconidae</tp:taxon-name-part></tp:taxon-name>, <tp:taxon-name><tp:taxon-name-part taxon-name-part-type="subfamily">Braconinae</tp:taxon-name-part></tp:taxon-name>).</article-title> <source>Annales Historico-Naturales Musei Nationalis Hungarici Budapest</source> <volume>92</volume>: <fpage>229</fpage>–<lpage>264</lpage>.</mixed-citation></ref></ref-list></tp:taxon-treatment>
