# Supplementary material for: Braconinae parasitoids (Hymenoptera, Braconidae) emerged from larvae of Lobesia botrana (Denis & Schiffermüller) (Lepidoptera, Tortricidae) feeding on Daphne gnidium L
Source: Zookeys. 2016 May 10;(587):125–50. doi: 10.3897/zookeys.587.8478 (PMC4926710; doi:10.3897/zookeys.587.8478)
Supplement: XML Treatment for Habrobracon concolorans [file zookeys.587.8478-treatment2.xml]

<!DOCTYPE tp:taxon-treatment
  PUBLIC "-//TaxonX//DTD Taxonomic Treatment Publishing DTD v0 20100105//EN" "tax-treatment-NSO.dtd">
<tp:taxon-treatment xmlns:tp="http://www.plazi.org/taxpub"><tp:treatment-meta><kwd-group><label>Taxon classification</label><kwd><named-content content-type="kingdom">Animalia</named-content></kwd><kwd><named-content content-type="order">Hymenoptera</named-content></kwd><kwd><named-content content-type="family">Braconidae</named-content></kwd></kwd-group><mixed-citation publication-type="journal"><person-group><name><surname>Loni</surname><given-names>Augusto</given-names></name><name><surname>Samartsev</surname><given-names>Konstantin G.</given-names></name><name><surname>Scaramozzino</surname><given-names>Pier Luigi</given-names></name><name><surname>Belokobylskij</surname><given-names>Sergey A.</given-names></name><name><surname>Lucchi</surname><given-names>Andrea</given-names></name></person-group><article-title><tp:taxon-name><tp:taxon-name-part taxon-name-part-type="subfamily">Braconinae</tp:taxon-name-part></tp:taxon-name> parasitoids (<tp:taxon-name><tp:taxon-name-part taxon-name-part-type="order">Hymenoptera</tp:taxon-name-part></tp:taxon-name>, <tp:taxon-name><tp:taxon-name-part taxon-name-part-type="family">Braconidae</tp:taxon-name-part></tp:taxon-name>) emerged from larvae of <italic><tp:taxon-name><tp:taxon-name-part taxon-name-part-type="genus">Lobesia</tp:taxon-name-part> <tp:taxon-name-part taxon-name-part-type="species">botrana</tp:taxon-name-part></tp:taxon-name></italic> (Denis &amp; Schiffermüller) (<tp:taxon-name><tp:taxon-name-part taxon-name-part-type="order">Lepidoptera</tp:taxon-name-part></tp:taxon-name>, <tp:taxon-name><tp:taxon-name-part taxon-name-part-type="family">Tortricidae</tp:taxon-name-part></tp:taxon-name>) feeding on <italic><tp:taxon-name><tp:taxon-name-part taxon-name-part-type="genus">Daphne</tp:taxon-name-part> <tp:taxon-name-part taxon-name-part-type="species">gnidium</tp:taxon-name-part></tp:taxon-name></italic> L.</article-title><source>Zookeys</source><day>10</day><month>5</month><year>2016</year><volume>2016</volume><issue>587</issue><fpage>125</fpage><lpage>150</lpage><pub-id pub-id-type="doi">10.3897/zookeys.587.8478</pub-id></mixed-citation></tp:treatment-meta><tp:nomenclature><tp:taxon-name>
            <tp:taxon-name-part taxon-name-part-type="genus">Habrobracon</tp:taxon-name-part>
            <tp:taxon-name-part taxon-name-part-type="species">concolorans</tp:taxon-name-part>
          </tp:taxon-name><tp:taxon-authority>(Marshall, 1900)</tp:taxon-authority><tp:nomenclature-citation-list><tp:nomenclature-citation><tp:taxon-name><tp:taxon-name-part taxon-name-part-type="genus">Bracon</tp:taxon-name-part> <tp:taxon-name-part taxon-name-part-type="species">concolor</tp:taxon-name-part></tp:taxon-name><comment> Thomson, 1892: 1807; <xref ref-type="bibr" rid="B82">Yu et al. 2012</xref>.</comment></tp:nomenclature-citation><tp:nomenclature-citation><tp:taxon-name><tp:taxon-name-part taxon-name-part-type="genus">Bracon</tp:taxon-name-part> <tp:taxon-name-part taxon-name-part-type="species">concolorans</tp:taxon-name-part></tp:taxon-name><comment> Marshall, 1900: 345 (new name for <tp:taxon-name><tp:taxon-name-part taxon-name-part-type="genus">Bracon</tp:taxon-name-part> <tp:taxon-name-part taxon-name-part-type="species">concolor</tp:taxon-name-part></tp:taxon-name> Thomson, 1892 nec <tp:taxon-name><tp:taxon-name-part taxon-name-part-type="genus">Bracon</tp:taxon-name-part> <tp:taxon-name-part taxon-name-part-type="species">concolor</tp:taxon-name-part></tp:taxon-name> Walker, 1871); <xref ref-type="bibr" rid="B82">Yu et al. 2012</xref>.</comment></tp:nomenclature-citation><tp:nomenclature-citation><tp:taxon-name><tp:taxon-name-part taxon-name-part-type="genus">Habrobracon</tp:taxon-name-part> <tp:taxon-name-part taxon-name-part-type="species">nigricans</tp:taxon-name-part></tp:taxon-name><comment> Szépligeti, 1901: 181; <xref ref-type="bibr" rid="B82">Yu et al. 2012</xref>.</comment></tp:nomenclature-citation><tp:nomenclature-citation><tp:taxon-name><tp:taxon-name-part taxon-name-part-type="genus">Habrobracon</tp:taxon-name-part> <tp:taxon-name-part taxon-name-part-type="species">mongolicus</tp:taxon-name-part></tp:taxon-name><comment> Telenga, 1936: 130, 342; <xref ref-type="bibr" rid="B82">Yu et al. 2012</xref>.</comment></tp:nomenclature-citation></tp:nomenclature-citation-list></tp:nomenclature><tp:treatment-sec sec-type="material"><title>Material examined.</title><p>1 female, May 29, 2014; 4 females from the same host larva, July 4, 2014; 2 males from the same host larva, July 23, 2014; 2 females, October 2, 2014.</p><p>
            <italic><tp:taxon-name><tp:taxon-name-part taxon-name-part-type="genus">Habrobracon</tp:taxon-name-part> <tp:taxon-name-part taxon-name-part-type="species">concolorans</tp:taxon-name-part></tp:taxon-name></italic> is a Trans-Eurasian species (<xref ref-type="bibr" rid="B66">Samartsev and Belokobylskij 2013</xref>), widely distributed in the Palaearctic region and has been recorded in the following countries (<xref ref-type="bibr" rid="B82">Yu et al. 2012</xref>): Europe: Ireland, United Kingdom, Sweden, Denmark, France, Spain, Italy, including Sicily (<xref ref-type="bibr" rid="B84">Zappala et al. 2012b</xref>), Lithuania, Russia (Kaliningrad and Astrakhan provinces), Poland, Czech Republic, Slovakia, Hungary, Romania, Moldova, Bulgaria, Croatia, Greece; Middle East: Turkey, Cyprus, Jordan (<xref ref-type="bibr" rid="B4">Al-Jboory et al. 2012</xref>; <xref ref-type="bibr" rid="B85">Zappalà et al. 2013</xref>), Iran; Caucasus: Russia (Ciscaucasia: Krasnodar Territory), Georgia, Armenia, Azerbaijan; Central Asia: Kazakhstan, Turkmenistan (<xref ref-type="bibr" rid="B57">Papp 2008</xref>), Kyrgyzstan, Mongolia (<xref ref-type="bibr" rid="B58">Papp 2009</xref>); Russian Far East: Sakhalin, Khabarovsk Territory, Primorskiy Territory; China: Shanxi, Ningxia, Fujian; Africa: Egypt (<xref ref-type="bibr" rid="B85">Zappalà et al. 2013</xref>), Tunisia (<xref ref-type="bibr" rid="B59">Papp 2014</xref>), Sudan (<xref ref-type="bibr" rid="B30">Ghoneim 2014</xref>, <xref ref-type="bibr" rid="B46">Mahmoud 2013</xref>).</p><p>The collecting period of the <italic><tp:taxon-name><tp:taxon-name-part taxon-name-part-type="genus">Lobesia</tp:taxon-name-part> <tp:taxon-name-part taxon-name-part-type="species">botrana</tp:taxon-name-part></tp:taxon-name></italic> larvae hosting <italic><tp:taxon-name><tp:taxon-name-part taxon-name-part-type="genus">Habrobracon</tp:taxon-name-part> <tp:taxon-name-part taxon-name-part-type="species">concolorans</tp:taxon-name-part></tp:taxon-name></italic> ranged from May 29 to October 2. <italic><tp:taxon-name><tp:taxon-name-part taxon-name-part-type="genus">Lobesia</tp:taxon-name-part> <tp:taxon-name-part taxon-name-part-type="species">botrana</tp:taxon-name-part></tp:taxon-name></italic> is considered a new host for <italic><tp:taxon-name><tp:taxon-name-part taxon-name-part-type="genus">Habrobracon</tp:taxon-name-part> <tp:taxon-name-part taxon-name-part-type="species">concolorans</tp:taxon-name-part></tp:taxon-name></italic>. Also on <italic><tp:taxon-name><tp:taxon-name-part taxon-name-part-type="genus">Lobesia</tp:taxon-name-part> <tp:taxon-name-part taxon-name-part-type="species">botrana</tp:taxon-name-part></tp:taxon-name></italic>, <italic><tp:taxon-name><tp:taxon-name-part taxon-name-part-type="genus">Habrobracon</tp:taxon-name-part> <tp:taxon-name-part taxon-name-part-type="species">concolorans</tp:taxon-name-part></tp:taxon-name></italic> develops as ectoparasitoids of mature larvae showing both solitary and gregarious habit, with up to four individuals feeding on the same host larva (Fig. <xref ref-type="fig" rid="F4">4B</xref>). Figure <xref ref-type="fig" rid="F6">6</xref> reports the morphological details of the species.</p><fig id="F4" position="float" orientation="portrait"><label>Figure 4.</label><caption><p>
          <italic><tp:taxon-name><tp:taxon-name-part taxon-name-part-type="genus">Habrobracon</tp:taxon-name-part></tp:taxon-name></italic> preimaginal stages on the hosts <italic><tp:taxon-name><tp:taxon-name-part taxon-name-part-type="genus">Lobesia</tp:taxon-name-part> <tp:taxon-name-part taxon-name-part-type="species">botrana</tp:taxon-name-part></tp:taxon-name></italic> (<bold>A, B, C</bold>) and <italic><tp:taxon-name><tp:taxon-name-part taxon-name-part-type="genus">Cryptoblabes</tp:taxon-name-part> <tp:taxon-name-part taxon-name-part-type="species">gnidiella</tp:taxon-name-part></tp:taxon-name></italic> (<bold>D</bold>). <bold>A</bold> <italic><tp:taxon-name><tp:taxon-name-part taxon-name-part-type="genus">Habrobracon</tp:taxon-name-part> <tp:taxon-name-part taxon-name-part-type="species">pillerianae</tp:taxon-name-part></tp:taxon-name></italic> cocoons, the circles surround the exit holes <bold>B</bold> <italic><tp:taxon-name><tp:taxon-name-part taxon-name-part-type="genus">Habrobracon</tp:taxon-name-part> <tp:taxon-name-part taxon-name-part-type="species">concolorans</tp:taxon-name-part></tp:taxon-name></italic> cocoons <bold>C</bold> <italic><tp:taxon-name><tp:taxon-name-part taxon-name-part-type="genus">Habrobracon</tp:taxon-name-part> <tp:taxon-name-part taxon-name-part-type="species">pillerianae</tp:taxon-name-part></tp:taxon-name></italic> larvae feeding on mature larvae of <italic><tp:taxon-name><tp:taxon-name-part taxon-name-part-type="genus">Lobesia</tp:taxon-name-part> <tp:taxon-name-part taxon-name-part-type="species">botrana</tp:taxon-name-part></tp:taxon-name></italic> <bold>D</bold> <italic><tp:taxon-name><tp:taxon-name-part taxon-name-part-type="genus">Habrobracon</tp:taxon-name-part> <tp:taxon-name-part taxon-name-part-type="species">hebetor</tp:taxon-name-part></tp:taxon-name></italic> (1) and <italic><tp:taxon-name><tp:taxon-name-part taxon-name-part-type="genus">Cryptoblabes</tp:taxon-name-part> <tp:taxon-name-part taxon-name-part-type="species">gnidiella</tp:taxon-name-part></tp:taxon-name></italic> (2) cocoons.</p></caption><graphic xmlns:xlink="http://www.w3.org/1999/xlink" xlink:href="zookeys-587-125-g004.jpg" position="float" orientation="portrait" xlink:type="simple" id="oo_88068.jpg"/></fig><fig id="F5" position="float" orientation="portrait"><label>Figure 5.</label><caption><p>
          <tp:taxon-name><tp:taxon-name-part taxon-name-part-type="genus">Bracon</tp:taxon-name-part> (<tp:taxon-name-part taxon-name-part-type="subgenus">Glabrobracon</tp:taxon-name-part>) <tp:taxon-name-part taxon-name-part-type="species">admotus</tp:taxon-name-part></tp:taxon-name> <xref ref-type="bibr" rid="B56">Papp 2000</xref>, male. <bold>A</bold> Body, lateral view <bold>B</bold> Fore wing <bold>C</bold> Head, front view <bold>D</bold> Head, dorsal view <bold>E</bold> Head and mesosoma, lateral view <bold>F</bold> Mesosoma, dorsal view <bold>G</bold> Metanotum, propodeum and basal segments of metasoma, dorsal view <bold>H</bold> Metasoma, dorsal view.</p></caption><graphic xmlns:xlink="http://www.w3.org/1999/xlink" xlink:href="zookeys-587-125-g005.jpg" position="float" orientation="portrait" xlink:type="simple" id="oo_88069.jpg"/></fig><fig id="F6" position="float" orientation="portrait"><label>Figure 6.</label><caption><p>
          <italic><tp:taxon-name><tp:taxon-name-part taxon-name-part-type="genus">Habrobracon</tp:taxon-name-part> <tp:taxon-name-part taxon-name-part-type="species">concolorans</tp:taxon-name-part></tp:taxon-name></italic> (Marshall, 1900), female. <bold>A</bold> Body, dorsal view <bold>B</bold> Wings <bold>C</bold> Head and mesonotum, dorsal view <bold>D</bold> Head, sub-lateral view <bold>E</bold> Head, front view <bold>F</bold> Propodeum and metasoma, dorsal view <bold>G</bold> Metasoma, dorsal view.</p></caption><graphic xmlns:xlink="http://www.w3.org/1999/xlink" xlink:href="zookeys-587-125-g006.jpg" position="float" orientation="portrait" xlink:type="simple" id="oo_88070.jpg"/></fig></tp:treatment-sec><ref-list><ref id="B82"><mixed-citation xmlns:xlink="http://www.w3.org/1999/xlink" xlink:type="simple">
          <person-group><name name-style="western"><surname>Yu</surname><given-names>DSK</given-names></name><name name-style="western"><surname>Achterberg</surname><given-names>C van</given-names></name><name name-style="western"><surname>Horstmann</surname><given-names>K</given-names></name></person-group> (<year>2012</year>) <source>Taxapad, <tp:taxon-name><tp:taxon-name-part taxon-name-part-type="superfamily">Ichneumonoidea</tp:taxon-name-part></tp:taxon-name> 2011. Database on flash-drive</source>. <ext-link xlink:type="simple" ext-link-type="uri" xlink:href="http://www.taxapad.com">www.taxapad.com</ext-link>, <publisher-name>Ottawa, Ontario, Canada</publisher-name>.</mixed-citation></ref><ref id="B66"><mixed-citation xmlns:xlink="http://www.w3.org/1999/xlink" xlink:type="simple">
          <person-group><name name-style="western"><surname>Samartsev</surname><given-names>KG</given-names></name><name name-style="western"><surname>Belokobylskij</surname><given-names>SA</given-names></name></person-group> (<year>2013</year>) <article-title>On the fauna of the true cyclostome Braconid wasps (<tp:taxon-name><tp:taxon-name-part taxon-name-part-type="order">Hymenoptera</tp:taxon-name-part></tp:taxon-name>, <tp:taxon-name><tp:taxon-name-part taxon-name-part-type="family">Braconidae</tp:taxon-name-part></tp:taxon-name>) of Astrakhan’ Province.</article-title> <source>Entomological Review</source> <volume>93</volume>(<issue>6</issue>): <fpage>755</fpage>–<lpage>774</lpage>. doi: <ext-link xlink:type="simple" ext-link-type="doi" xlink:href="10.1134/S0013873813060080">10.1134/S0013873813060080</ext-link></mixed-citation></ref><ref id="B84"><mixed-citation xmlns:xlink="http://www.w3.org/1999/xlink" xlink:type="simple">
          <person-group><name name-style="western"><surname>Zappalà</surname><given-names>L</given-names></name><name name-style="western"><surname>Biondi</surname><given-names>A</given-names></name><name name-style="western"><surname>Siscaro</surname><given-names>G</given-names></name><name name-style="western"><surname>Garzia</surname><given-names>GT</given-names></name><name name-style="western"><surname>Achterberg</surname><given-names>K van</given-names></name><name name-style="western"><surname>Desneux</surname><given-names>N</given-names></name></person-group> (<year>2012b</year>) <article-title>Adattamento di limitatori naturali indigeni di <italic><tp:taxon-name><tp:taxon-name-part taxon-name-part-type="genus">Tuta</tp:taxon-name-part> <tp:taxon-name-part taxon-name-part-type="species">absoluta</tp:taxon-name-part></tp:taxon-name></italic> in Italia. Il parassitoide <italic><tp:taxon-name><tp:taxon-name-part taxon-name-part-type="genus">Bracon</tp:taxon-name-part> <tp:taxon-name-part taxon-name-part-type="species">nigricans</tp:taxon-name-part></tp:taxon-name></italic>.</article-title> <source>Atti Accademia Nazionale Italiana di Entomologia Anno</source> <volume>LX</volume>: <fpage>85</fpage>–<lpage>93</lpage>.</mixed-citation></ref><ref id="B4"><mixed-citation xmlns:xlink="http://www.w3.org/1999/xlink" xlink:type="simple">
          <person-group><name name-style="western"><surname>Al-Jboory</surname><given-names>IJ</given-names></name><name name-style="western"><surname>Katbeh–Bader</surname><given-names>A</given-names></name><name name-style="western"><surname>Shakir</surname><given-names>Al-Z</given-names></name></person-group> (<year>2012</year>) <article-title>First observation and identification of some natural enemies collected from heavily infested tomato by <italic><tp:taxon-name><tp:taxon-name-part taxon-name-part-type="genus">Tuta</tp:taxon-name-part> <tp:taxon-name-part taxon-name-part-type="species">absoluta</tp:taxon-name-part></tp:taxon-name></italic> (Meyrick) (<tp:taxon-name><tp:taxon-name-part taxon-name-part-type="order">Lepidoptera</tp:taxon-name-part></tp:taxon-name>: <tp:taxon-name><tp:taxon-name-part taxon-name-part-type="family">Gelechiidae</tp:taxon-name-part></tp:taxon-name>).</article-title> <source>Jordan World Applied Sciences Journal</source> <volume>17</volume>(<issue>5</issue>): <fpage>589</fpage>–<lpage>592</lpage>.</mixed-citation></ref><ref id="B85"><mixed-citation xmlns:xlink="http://www.w3.org/1999/xlink" xlink:type="simple">
          <person-group><name name-style="western"><surname>Zappalà</surname><given-names>L</given-names></name><name name-style="western"><surname>Biondi</surname><given-names>A</given-names></name><name name-style="western"><surname>Alma</surname><given-names>A</given-names></name><name name-style="western"><surname>Al-Jboory</surname><given-names>IJ</given-names></name><name name-style="western"><surname>Arnó</surname><given-names>J</given-names></name><name name-style="western"><surname>Bayram</surname><given-names>A</given-names></name><name name-style="western"><surname>Chailleux</surname><given-names>A</given-names></name><name name-style="western"><surname>El-Arnaouty</surname><given-names>A</given-names></name><name name-style="western"><surname>Gerling</surname><given-names>D</given-names></name><name name-style="western"><surname>Guenaoui</surname><given-names>Y</given-names></name><name name-style="western"><surname>Shaltiel-Harpaz</surname><given-names>L</given-names></name><name name-style="western"><surname>Siscaro</surname><given-names>G</given-names></name><name name-style="western"><surname>Stavrinides</surname><given-names>M</given-names></name><name name-style="western"><surname>Tavella</surname><given-names>L</given-names></name><name name-style="western"><surname>Aznar</surname><given-names>RV</given-names></name><name name-style="western"><surname>Urbaneja</surname><given-names>A</given-names></name><name name-style="western"><surname>Desneux</surname><given-names>N</given-names></name></person-group> (<year>2013</year>) <article-title>Natural enemies of the South American moth, <italic><tp:taxon-name><tp:taxon-name-part taxon-name-part-type="genus">Tuta</tp:taxon-name-part> <tp:taxon-name-part taxon-name-part-type="species">absoluta</tp:taxon-name-part></tp:taxon-name></italic>, in Europe, North Africa and Middle East, and their potential use in pest control strategies.</article-title> <source>Journal of Pest Science</source> <volume>86</volume>: <fpage>635</fpage>–<lpage>647</lpage>. Doi: <ext-link xlink:type="simple" ext-link-type="doi" xlink:href="10.1007/s10340-013-0531-9">10.1007/s10340-013-0531-9</ext-link></mixed-citation></ref><ref id="B57"><mixed-citation xmlns:xlink="http://www.w3.org/1999/xlink" xlink:type="simple">
          <person-group><name name-style="western"><surname>Papp</surname><given-names>J</given-names></name></person-group> (<year>2008</year>) <article-title>Redescriptions of <italic><tp:taxon-name><tp:taxon-name-part taxon-name-part-type="genus">Habrobracon</tp:taxon-name-part> <tp:taxon-name-part taxon-name-part-type="species">concolorans</tp:taxon-name-part></tp:taxon-name></italic> (Marshall) and <italic><tp:taxon-name><tp:taxon-name-part taxon-name-part-type="genus">Habrobracon</tp:taxon-name-part> <tp:taxon-name-part taxon-name-part-type="species">crassicornis</tp:taxon-name-part></tp:taxon-name></italic> (Thomson) (<tp:taxon-name><tp:taxon-name-part taxon-name-part-type="order">Hymenoptera</tp:taxon-name-part></tp:taxon-name>: <tp:taxon-name><tp:taxon-name-part taxon-name-part-type="family">Braconidae</tp:taxon-name-part></tp:taxon-name>: <tp:taxon-name><tp:taxon-name-part taxon-name-part-type="subfamily">Braconinae</tp:taxon-name-part></tp:taxon-name>).</article-title> <source>Entomologisk Tidskrift</source> <volume>129</volume>(<issue>3</issue>): <fpage>165</fpage>–<lpage>172</lpage>.</mixed-citation></ref><ref id="B58"><mixed-citation xmlns:xlink="http://www.w3.org/1999/xlink" xlink:type="simple">
          <person-group><name name-style="western"><surname>Papp</surname><given-names>J</given-names></name></person-group> (<year>2009</year>) <article-title><tp:taxon-name><tp:taxon-name-part taxon-name-part-type="family">Braconidae</tp:taxon-name-part></tp:taxon-name> (<tp:taxon-name><tp:taxon-name-part taxon-name-part-type="order">Hymenoptera</tp:taxon-name-part></tp:taxon-name>) from Mongolia, XVII. Eleven Subfamilies.</article-title> <source>Acta Zoologica Academiae Scientiarum Hungaricae</source> <volume>55</volume>(<issue>2</issue>): <fpage>139</fpage>–<lpage>173</lpage>.</mixed-citation></ref><ref id="B59"><mixed-citation xmlns:xlink="http://www.w3.org/1999/xlink" xlink:type="simple">
          <person-group><name name-style="western"><surname>Papp</surname><given-names>J</given-names></name></person-group> (<year>2014</year>) <article-title><tp:taxon-name><tp:taxon-name-part taxon-name-part-type="family">Braconidae</tp:taxon-name-part></tp:taxon-name> (<tp:taxon-name><tp:taxon-name-part taxon-name-part-type="order">Hymenoptera</tp:taxon-name-part></tp:taxon-name>) from Tunisia, 4. Fourteen subfamilies.</article-title> <source>Folia Entomologica Hungarica</source> <volume>75</volume>: <fpage>143</fpage>–<lpage>166</lpage>. doi: <ext-link xlink:type="simple" ext-link-type="doi" xlink:href="10.17112/FoliaEntHung.2014.75.143">10.17112/FoliaEntHung.2014.75.143</ext-link></mixed-citation></ref><ref id="B30"><mixed-citation xmlns:xlink="http://www.w3.org/1999/xlink" xlink:type="simple">
          <person-group><name name-style="western"><surname>Ghoneim</surname><given-names>K</given-names></name></person-group> (<year>2014</year>) <article-title>Parasitic insects and mites as potential biocontrol agents for a devastative pest of tomato, <italic><tp:taxon-name><tp:taxon-name-part taxon-name-part-type="genus">Tuta</tp:taxon-name-part> <tp:taxon-name-part taxon-name-part-type="species">absoluta</tp:taxon-name-part></tp:taxon-name></italic> Meyrick (<tp:taxon-name><tp:taxon-name-part taxon-name-part-type="order">Lepidoptera</tp:taxon-name-part></tp:taxon-name>: <tp:taxon-name><tp:taxon-name-part taxon-name-part-type="family">Gelechiidae</tp:taxon-name-part></tp:taxon-name>) in the world: a review.</article-title> <source>International Journal of Advanced Research</source> <volume>2</volume>(<issue>8</issue>): <fpage>81</fpage>–<lpage>115</lpage>.</mixed-citation></ref><ref id="B46"><mixed-citation xmlns:xlink="http://www.w3.org/1999/xlink" xlink:type="simple">
          <person-group><name name-style="western"><surname>Mahmoud</surname><given-names>MEE</given-names></name></person-group> (<year>2013</year>) <article-title>Natural enemies of <italic><tp:taxon-name><tp:taxon-name-part taxon-name-part-type="genus">Tuta</tp:taxon-name-part> <tp:taxon-name-part taxon-name-part-type="species">absoulta</tp:taxon-name-part></tp:taxon-name></italic> in Kassala State, Sudan.</article-title> In: <person-group><name name-style="western"><surname>Bertelsen</surname><given-names>M</given-names></name></person-group> (<role>Ed.</role>) <source><italic><tp:taxon-name><tp:taxon-name-part taxon-name-part-type="genus">Tuta</tp:taxon-name-part> <tp:taxon-name-part taxon-name-part-type="species">absoluta</tp:taxon-name-part></tp:taxon-name></italic>: Meeting the challenge of the tomato leafminer</source>, <conf-loc>Ethiopia</conf-loc>, <conf-date>Nov. 26–28</conf-date>, <lpage>4</lpage>.</mixed-citation></ref><ref id="B56"><mixed-citation xmlns:xlink="http://www.w3.org/1999/xlink" xlink:type="simple">
          <person-group><name name-style="western"><surname>Papp</surname><given-names>J</given-names></name></person-group> (<year>2000</year>) <article-title>First synopsis of the species of <italic><tp:taxon-name><tp:taxon-name-part taxon-name-part-type="species">obscurator</tp:taxon-name-part></tp:taxon-name></italic> species-group, genus <italic><tp:taxon-name><tp:taxon-name-part taxon-name-part-type="genus">Bracon</tp:taxon-name-part></tp:taxon-name></italic>, subgenus <italic><tp:taxon-name><tp:taxon-name-part taxon-name-part-type="genus">Glabrobracon</tp:taxon-name-part></tp:taxon-name></italic> (<tp:taxon-name><tp:taxon-name-part taxon-name-part-type="order">Hymenoptera</tp:taxon-name-part></tp:taxon-name>: <tp:taxon-name><tp:taxon-name-part taxon-name-part-type="family">Braconidae</tp:taxon-name-part></tp:taxon-name>, <tp:taxon-name><tp:taxon-name-part taxon-name-part-type="subfamily">Braconinae</tp:taxon-name-part></tp:taxon-name>).</article-title> <source>Annales Historico-Naturales Musei Nationalis Hungarici Budapest</source> <volume>92</volume>: <fpage>229</fpage>–<lpage>264</lpage>.</mixed-citation></ref></ref-list></tp:taxon-treatment>
