# Supplementary material for: Braconinae parasitoids (Hymenoptera, Braconidae) emerged from larvae of Lobesia botrana (Denis & Schiffermüller) (Lepidoptera, Tortricidae) feeding on Daphne gnidium L
Source: Zookeys. 2016 May 10;(587):125–50. doi: 10.3897/zookeys.587.8478 (PMC4926710; doi:10.3897/zookeys.587.8478)
Supplement: XML Treatment for Habrobracon pillerianae [file zookeys.587.8478-treatment4.xml]

<!DOCTYPE tp:taxon-treatment
  PUBLIC "-//TaxonX//DTD Taxonomic Treatment Publishing DTD v0 20100105//EN" "tax-treatment-NSO.dtd">
<tp:taxon-treatment xmlns:tp="http://www.plazi.org/taxpub"><tp:treatment-meta><kwd-group><label>Taxon classification</label><kwd><named-content content-type="kingdom">Animalia</named-content></kwd><kwd><named-content content-type="order">Hymenoptera</named-content></kwd><kwd><named-content content-type="family">Braconidae</named-content></kwd></kwd-group><mixed-citation publication-type="journal"><person-group><name><surname>Loni</surname><given-names>Augusto</given-names></name><name><surname>Samartsev</surname><given-names>Konstantin G.</given-names></name><name><surname>Scaramozzino</surname><given-names>Pier Luigi</given-names></name><name><surname>Belokobylskij</surname><given-names>Sergey A.</given-names></name><name><surname>Lucchi</surname><given-names>Andrea</given-names></name></person-group><article-title><tp:taxon-name><tp:taxon-name-part taxon-name-part-type="subfamily">Braconinae</tp:taxon-name-part></tp:taxon-name> parasitoids (<tp:taxon-name><tp:taxon-name-part taxon-name-part-type="order">Hymenoptera</tp:taxon-name-part></tp:taxon-name>, <tp:taxon-name><tp:taxon-name-part taxon-name-part-type="family">Braconidae</tp:taxon-name-part></tp:taxon-name>) emerged from larvae of <italic><tp:taxon-name><tp:taxon-name-part taxon-name-part-type="genus">Lobesia</tp:taxon-name-part> <tp:taxon-name-part taxon-name-part-type="species">botrana</tp:taxon-name-part></tp:taxon-name></italic> (Denis &amp; Schiffermüller) (<tp:taxon-name><tp:taxon-name-part taxon-name-part-type="order">Lepidoptera</tp:taxon-name-part></tp:taxon-name>, <tp:taxon-name><tp:taxon-name-part taxon-name-part-type="family">Tortricidae</tp:taxon-name-part></tp:taxon-name>) feeding on <italic><tp:taxon-name><tp:taxon-name-part taxon-name-part-type="genus">Daphne</tp:taxon-name-part> <tp:taxon-name-part taxon-name-part-type="species">gnidium</tp:taxon-name-part></tp:taxon-name></italic> L.</article-title><source>Zookeys</source><day>10</day><month>5</month><year>2016</year><volume>2016</volume><issue>587</issue><fpage>125</fpage><lpage>150</lpage><pub-id pub-id-type="doi">10.3897/zookeys.587.8478</pub-id></mixed-citation></tp:treatment-meta><tp:nomenclature><tp:taxon-name>
            <tp:taxon-name-part taxon-name-part-type="genus">Habrobracon</tp:taxon-name-part>
            <tp:taxon-name-part taxon-name-part-type="species">pillerianae</tp:taxon-name-part>
          </tp:taxon-name><tp:taxon-authority>Fischer, 1980</tp:taxon-authority><tp:nomenclature-citation-list><tp:nomenclature-citation><tp:taxon-name><tp:taxon-name-part taxon-name-part-type="genus">Habrobracon</tp:taxon-name-part> <tp:taxon-name-part taxon-name-part-type="species">pillerianae</tp:taxon-name-part></tp:taxon-name><comment> Fischer, 1980: 150; <xref ref-type="bibr" rid="B82">Yu et al. 2012</xref>.</comment></tp:nomenclature-citation></tp:nomenclature-citation-list></tp:nomenclature><tp:treatment-sec sec-type="material"><title>Material examined.</title><p>5 females and 2 males, June 27, 2014 (3 females and 1 female + 2 males from the same host larva); 2 females and 1 male (1 male and 1 female reared from the same host larva) July 23, 2014; 1 female, 4 males, July 31, 2014; 1 female September 10, 2014.</p><!--PageBreak--><p>Six specimens of this species were described by <xref ref-type="bibr" rid="B27">Fischer (1980)</xref> which were reared from larvae of <italic><tp:taxon-name><tp:taxon-name-part taxon-name-part-type="genus">Sparganothis</tp:taxon-name-part> <tp:taxon-name-part taxon-name-part-type="species">pilleriana</tp:taxon-name-part></tp:taxon-name></italic> (Denis &amp; Schiffermüller, 1775) (<tp:taxon-name><tp:taxon-name-part taxon-name-part-type="order">Lepidoptera</tp:taxon-name-part></tp:taxon-name> <tp:taxon-name><tp:taxon-name-part taxon-name-part-type="family">Tortricidae</tp:taxon-name-part></tp:taxon-name>) in Ankara Province, Central Anatolia, Turkey (<xref ref-type="bibr" rid="B27">Fischer 1980</xref>). To date, this is the only paper reporting original information on this species (<xref ref-type="bibr" rid="B82">Yu et al. 2012</xref>). We obtained this species in our rearing programme from June 27 to September 10, 2014. The dates of the emergence of the specimens well fitted with those reported by Fisher, who described <italic><tp:taxon-name><tp:taxon-name-part taxon-name-part-type="genus">Habrobracon</tp:taxon-name-part> <tp:taxon-name-part taxon-name-part-type="species">pillerianae</tp:taxon-name-part></tp:taxon-name></italic> from specimens collected on July 20, 1976. Also in this species the larvae developed both solitary and gregariously, with up to three individuals feeding on the same host larva (Fig. <xref ref-type="fig" rid="F4">4A, C</xref>). This is the first report of this species for Italy and Europe as well as the first association with <italic><tp:taxon-name><tp:taxon-name-part taxon-name-part-type="genus">Lobesia</tp:taxon-name-part> <tp:taxon-name-part taxon-name-part-type="species">botrana</tp:taxon-name-part></tp:taxon-name></italic>. Figure <xref ref-type="fig" rid="F8">8</xref> shows various morphological features of this species.</p><fig id="F8" position="float" orientation="portrait"><label>Figure 8.</label><caption><p>
          <italic><tp:taxon-name><tp:taxon-name-part taxon-name-part-type="genus">Habrobracon</tp:taxon-name-part> <tp:taxon-name-part taxon-name-part-type="species">pillerianae</tp:taxon-name-part></tp:taxon-name></italic> Fischer, 1980, female. <bold>A</bold> Body, dorsal view, <bold>B</bold> Wings <bold>C</bold> Head, dorsal view <bold>D</bold> Head, front view <bold>E</bold> Mesosoma, dorsal view <bold>F</bold> Head and mesosoma, lateral view <bold>G</bold> Metanotum and propodeum, subdorsal view <bold>H</bold> Metasoma, dorsal view <bold>I</bold> Apex of metasoma, lateral view.</p></caption><graphic xmlns:xlink="http://www.w3.org/1999/xlink" xlink:href="zookeys-587-125-g008.jpg" position="float" orientation="portrait" xlink:type="simple" id="oo_88072.jpg"/></fig><!--PageBreak--><!--PageBreak--></tp:treatment-sec><tp:treatment-sec><!--Section generated to contain objects referenced in tp:taxon-treatment.--><fig id="F4" position="float" orientation="portrait"><label>Figure 4.</label><caption><p>
          <italic><tp:taxon-name><tp:taxon-name-part taxon-name-part-type="genus">Habrobracon</tp:taxon-name-part></tp:taxon-name></italic> preimaginal stages on the hosts <italic><tp:taxon-name><tp:taxon-name-part taxon-name-part-type="genus">Lobesia</tp:taxon-name-part> <tp:taxon-name-part taxon-name-part-type="species">botrana</tp:taxon-name-part></tp:taxon-name></italic> (<bold>A, B, C</bold>) and <italic><tp:taxon-name><tp:taxon-name-part taxon-name-part-type="genus">Cryptoblabes</tp:taxon-name-part> <tp:taxon-name-part taxon-name-part-type="species">gnidiella</tp:taxon-name-part></tp:taxon-name></italic> (<bold>D</bold>). <bold>A</bold> <italic><tp:taxon-name><tp:taxon-name-part taxon-name-part-type="genus">Habrobracon</tp:taxon-name-part> <tp:taxon-name-part taxon-name-part-type="species">pillerianae</tp:taxon-name-part></tp:taxon-name></italic> cocoons, the circles surround the exit holes <bold>B</bold> <italic><tp:taxon-name><tp:taxon-name-part taxon-name-part-type="genus">Habrobracon</tp:taxon-name-part> <tp:taxon-name-part taxon-name-part-type="species">concolorans</tp:taxon-name-part></tp:taxon-name></italic> cocoons <bold>C</bold> <italic><tp:taxon-name><tp:taxon-name-part taxon-name-part-type="genus">Habrobracon</tp:taxon-name-part> <tp:taxon-name-part taxon-name-part-type="species">pillerianae</tp:taxon-name-part></tp:taxon-name></italic> larvae feeding on mature larvae of <italic><tp:taxon-name><tp:taxon-name-part taxon-name-part-type="genus">Lobesia</tp:taxon-name-part> <tp:taxon-name-part taxon-name-part-type="species">botrana</tp:taxon-name-part></tp:taxon-name></italic> <bold>D</bold> <italic><tp:taxon-name><tp:taxon-name-part taxon-name-part-type="genus">Habrobracon</tp:taxon-name-part> <tp:taxon-name-part taxon-name-part-type="species">hebetor</tp:taxon-name-part></tp:taxon-name></italic> (1) and <italic><tp:taxon-name><tp:taxon-name-part taxon-name-part-type="genus">Cryptoblabes</tp:taxon-name-part> <tp:taxon-name-part taxon-name-part-type="species">gnidiella</tp:taxon-name-part></tp:taxon-name></italic> (2) cocoons.</p></caption><graphic xmlns:xlink="http://www.w3.org/1999/xlink" xlink:href="zookeys-587-125-g004.jpg" position="float" orientation="portrait" xlink:type="simple" id="oo_88068.jpg"/></fig></tp:treatment-sec><ref-list><ref id="B82"><mixed-citation xmlns:xlink="http://www.w3.org/1999/xlink" xlink:type="simple">
          <person-group><name name-style="western"><surname>Yu</surname><given-names>DSK</given-names></name><name name-style="western"><surname>Achterberg</surname><given-names>C van</given-names></name><name name-style="western"><surname>Horstmann</surname><given-names>K</given-names></name></person-group> (<year>2012</year>) <source>Taxapad, <tp:taxon-name><tp:taxon-name-part taxon-name-part-type="superfamily">Ichneumonoidea</tp:taxon-name-part></tp:taxon-name> 2011. Database on flash-drive</source>. <ext-link xlink:type="simple" ext-link-type="uri" xlink:href="http://www.taxapad.com">www.taxapad.com</ext-link>, <publisher-name>Ottawa, Ontario, Canada</publisher-name>.</mixed-citation></ref><ref id="B27"><mixed-citation xmlns:xlink="http://www.w3.org/1999/xlink" xlink:type="simple">
          <person-group><name name-style="western"><surname>Fischer</surname><given-names>M</given-names></name></person-group> (<year>1980</year>) <article-title>Fünf neue Raupenwespen (<tp:taxon-name><tp:taxon-name-part taxon-name-part-type="order">Hymenoptera</tp:taxon-name-part></tp:taxon-name>, <tp:taxon-name><tp:taxon-name-part taxon-name-part-type="family">Braconidae</tp:taxon-name-part></tp:taxon-name>).</article-title> <source>Frustula Entomologica</source> (<series>NS</series>) <volume>1</volume>, <issue>15</issue>: <fpage>147</fpage>–<lpage>160</lpage>.</mixed-citation></ref></ref-list></tp:taxon-treatment>
